# Supplementary material for: Association of ultrasound-assisted combined with conventional anatomical landmark paramedian spinal anesthesia and its impact on first pass success rate in patients with lower limb fractures- A retrospective cohort study
Source: PLoS One. 2025 Oct 22;20(10):e0334455. doi: 10.1371/journal.pone.0334455 (PMC12543158; doi:10.1371/journal.pone.0334455)
Supplement: S1 Data — (CSV) [file pone.0334455.s001.csv]

Identification code	Sex	Age	height	BMI.kg.m2	ASA score	Time (before surgery)	Low back pain	Rheumatoid arthritis	History of surgical anesthesia	Physical activity	First Pass Success	Number of attempts	Total operation time	VAS score	NRS score	Satisfaction	dysesthesia	Puncture method	Postoperative low back pain	Postoperative headache	Fracture type	anesthesiologist
7415	1	74	164	16.7	1	3	0	0	0	1	0	3	600	0	0	1	0	1	0	0	2	4
7261	2	80	160	19.5	2	6	0	0	1	1	0	2	720	10	10	0	0	1	0	0	2	1
38	2	74	160	27.3	2	4	0	0	0	1	0	3	900	0	0	1	0	2	1	0	2	4
202	2	65	165	27.5	2	4	0	0	1	1	0	2	600	0	0	1	0	2	1	1	2	4
994	1	73	170	22.4	2	2	0	0	0	1	1	2	240	0	0	1	0	2	1	0	2	2
1267	1	65	175	21.2	1	3	0	0	0	1	0	3	900	5	10	0	0	1	1	0	2	1
1434	1	82	168	24.8	2	3	0	0	0	1	0	3	780	10	10	0	1	2	0	0	2	3
1199	2	57	160	27.3	1	7	0	0	0	1	0	2	300	10	10	0	0	1	1	1	2	4
1775	2	72	160	19.5	2	3	0	0	0	1	0	2	480	10	10	0	1	1	1	1	2	3
1694	1	36	176	20.9	1	1	0	0	0	1	0	3	300	10	10	0	0	1	0	0	1	4
2065	1	22	170	25.95	1	8	1	0	0	2	1	1	240	0	0	1	0	1	0	0	1	3
2188	2	66	150	31.1	1	11	0	0	0	1	1	1	188	0	0	1	0	2	0	0	2	2
2382	2	60	156	22.1	1	3	1	0	0	1	1	1	120	8	6	0	0	1	1	1	2	3
2403	1	55	160	21.4	1	3	0	0	0	1	1	1	120	6	4	1	0	1	0	0	2	3
2383	2	83	155	19.9	2	3	1	1	0	1	1	1	165	0	0	1	0	2	0	0	2	1
2438	1	73	171	18.8	1	11	1	0	1	1	0	3	960	8	8	0	0	1	0	0	2	1
2506	1	73	175	21.8	1	3	1	0	0	1	0	3	480	3	3	1	0	2	0	0	2	3
2520	2	75	150	17.8	1	3	0	0	0	1	1	1	180	0	0	1	0	2	0	0	2	3
2548	2	69	150	23.1	1	4	0	0	0	1	1	1	420	0	0	1	1	2	0	0	2	3
2487	2	71	160	21.4	1	5	0	0	0	1	0	2	420	0	0	1	1	2	0	0	2	2
2815	1	36	171	29	1	4	0	1	0	2	1	3	720	0	0	1	0	1	1	0	1	2
2529	2	39	165	23.9	1	12	0	0	0	2	0	2	180	0	0	1	0	1	0	0	1	3
2676	2	82	155	21.6	2	5	1	1	0	1	1	1	162	0	0	1	0	2	1	1	2	1
2624	2	45	158	24	1	13	0	0	0	2	0	3	600	8	6	0	0	1	0	0	1	3
2629	2	57	155	21.6	1	5	1	0	1	1	1	1	118	0	0	1	0	2	0	0	2	4
2913	2	70	165	25.7	1	6	0	0	1	1	1	1	120	1	3	0	0	2	1	1	2	2
2954	2	62	160	20.3	1	5	1	0	1	1	1	1	240	6	5	0	0	1	1	0	2	1
2965	2	55	162	24	1	5	0	0	1	2	0	3	600	0	1	1	0	1	0	0	1	2
2934	1	42	189	25.6	1	10	0	0	0	2	1	2	290	1	1	1	0	1	0	0	2	2
3026	2	60	160	28.1	1	8	0	1	1	1	1	1	132	1	1	1	0	2	0	0	1	1
3225	1	20	173	20.7	1	8	0	0	0	2	1	1	115	1	1	1	0	2	0	0	1	4
3381	1	35	165	18.4	1	4	0	0	0	2	1	1	120	5	4	0	0	2	0	0	2	4
3560	2	55	164	21.2	1	5	1	0	0	1	1	1	116	1	1	1	0	2	0	0	1	3
3393	1	68	164	24.1	1	4	0	0	0	1	1	1	180	1	1	1	0	2	0	0	1	4
2939	1	53	172	24	1	18	1	0	0	1	1	1	114	1	1	1	0	1	0	0	1	2
3646	1	56	150	24	1	10	0	0	1	1	0	2	240	3	3	1	0	1	0	0	1	3
3741	2	65	165	19.8	1	9	1	0	1	1	1	2	240	2	2	1	1	2	1	0	1	3
3804	2	46	170	20.7	1	12	0	0	0	2	1	1	240	2	2	1	0	2	1	0	1	3
4255	1	68	182	21.1	1	9	1	0	1	1	1	1	120	1	1	1	0	1	0	0	1	2
4515	2	77	150	17.8	1	5	0	0	0	1	0	2	420	6	6	1	0	2	1	0	2	1
4535	1	45	163	20.7	1	7	0	0	0	1	1	1	120	3	3	1	0	1	1	1	1	3
4576	1	58	170	19	1	7	0	0	0	1	1	1	150	1	1	1	0	2	0	0	1	2
4911	2	61	160	20	1	1	0	0	0	1	1	1	120	7	8	0	0	1	0	0	1	1
4904	1	30	160	24.6	1	5	0	0	1	2	1	2	480	0	0	0	1	2	1	0	1	1
5002	2	45	174	21.5	1	5	1	0	0	2	1	1	176	0	0	1	1	2	1	0	2	3
4771	1	57	168	19.8	1	11	0	0	0	2	0	1	161	0	0	1	1	1	0	0	1	4
5065	2	68	150	23	2	5	0	0	0	1	0	3	960	0	9	0	0	1	1	0	2	4
5018	2	60	158	18	1	10	1	0	0	1	1	1	186	0	0	1	1	1	1	0	1	2
5239	1	47	168	17.7	1	5	0	0	0	2	1	1	51	0	0	1	0	2	0	0	1	2
5381	2	55	160	24.6	1	7	0	0	0	2	1	1	60	0	0	1	0	1	0	0	1	4
5535	2	54	156	20.5	1	8	0	0	0	2	1	1	180	0	0	1	1	2	0	0	1	3
5580	1	43	165	23.5	1	7	0	0	1	1	1	1	180	0	0	1	0	2	0	0	1	3
5563	1	53	174	24.7	1	8	0	0	0	2	1	1	52	0	0	1	1	1	0	0	1	4
5546	2	59	165	19.8	1	4	0	0	0	2	1	1	390	0	0	1	1	2	0	0	1	1
5670	1	67	170	20.76	1	3	0	0	0	2	1	1	118	0	0	1	1	1	0	0	1	1
5800	2	55	165	19	1	5	0	0	0	1	1	1	60	0	0	1	0	2	0	0	1	4
5864	1	84	168	18	2	4	0	0	0	1	1	1	180	1	1	1	0	1	0	0	2	4
5947	2	67	164	22	1	7	0	1	0	1	1	1	86	0	0	1	0	2	0	0	1	1
6019	1	63	174	21.5	1	14	0	0	0	2	0	3	360	1	4	0	0	2	0	0	1	4
6155	2	61	158	20	1	7	0	0	0	1	1	1	60	0	2	0	0	1	0	0	1	4
6263	2	61	155	24	1	4	0	0	0	2	1	1	300	0	2	0	0	1	1	0	1	1
6464	2	68	158	22	1	4	0	0	0	2	0	3	900	2	2	1	0	1	0	0	2	4
6470	1	53	170	18	1	8	0	0	0	2	1	1	60	0	2	1	0	1	0	0	1	1
6547	2	80	160	18	2	7	0	0	0	1	1	1	120	0	3	0	0	2	0	0	2	2
6672	2	50	162	19.8	1	8	0	0	0	2	1	1	120	0	8	0	0	1	1	0	1	1
7117	1	76	175	26.1	2	3	0	0	1	1	1	1	320	5	3	0	0	2	0	0	2	3
7195	1	52	170	27.7	1	18	0	0	0	2	1	1	120	1	1	0	1	1	0	0	1	1
7287	2	54	158	24	1	7	0	0	1	1	1	1	52	2	2	0	0	2	1	0	1	2
7876	1	66	164	23.8	1	3	0	0	0	2	1	1	63	1	1	0	0	2	0	0	2	1
8053	2	68	162	35.8	1	14	0	0	1	1	0	3	480	3	3	0	0	2	0	0	1	1
8115	1	68	168	21.2	1	13	0	0	0	1	0	2	500	4	4	0	0	1	0	0	1	4
8827	1	53	175	24.5	1	4	0	0	0	2	1	2	180	2	2	0	0	2	0	0	1	3
8223	1	54	175	19.6	1	5	0	0	0	1	1	1	300	1	1	0	0	1	0	0	2	2
8552	2	46	158	22	1	7	0	0	0	2	1	1	82	1	1	0	0	2	0	0	1	4
8885	2	81	160	21.4	2	3	0	0	0	1	1	1	68	1	1	0	0	2	0	0	2	4
9197	1	46	175	24	1	9	0	0	0	2	1	1	60	1	1	0	1	2	0	0	1	2
9367	2	61	167	23.3	1	13	0	0	0	1	1	1	30	2	2	0	0	2	0	0	1	3
9497	1	67	160	21.8	1	10	0	0	1	1	1	2	50	3	3	0	0	2	0	0	1	3
9530	2	66	158	24	2	3	0	0	1	1	1	2	55	2	2	0	1	2	1	0	2	2
9533	2	78	160	20.3	1	3	0	0	0	1	1	3	180	3	3	0	1	2	0	0	2	2
9657	1	81	172	16.9	2	4	0	0	0	1	1	3	180	5	5	0	0	2	0	0	2	2
9716	1	73	170	22.5	2	5	0	0	0	1	0	3	600	3	3	0	0	1	0	0	2	4
9714	1	67	170	17.5	1	11	0	0	0	2	0	3	1200	0	0	1	0	1	0	0	1	2
9969	1	41	167	25	1	7	0	0	0	1	1	1	63	1	1	1	0	2	0	0	1	2
9999	2	75	160	25	2	4	0	0	1	1	1	3	220	1	1	1	0	2	0	0	2	1
10064	2	75	156	21	2	4	0	0	1	1	1	1	240	1	1	1	0	1	0	0	2	3
10167	2	78	156	16.4	2	2	0	0	0	1	1	1	65	4	0	1	0	2	0	0	2	2
10335	1	76	170	20.7	2	2	0	0	0	1	1	1	120	1	1	1	0	2	0	0	2	4
10382	2	56	160	22.3	1	9	0	0	0	1	0	2	180	1	1	1	0	1	1	0	1	3
10681	1	78	165	18.7	1	3	0	0	0	1	1	1	180	1	1	1	0	2	0	0	1	1
10881	2	67	155	20	2	3	1	0	0	1	1	1	320	1	1	1	0	1	0	0	2	4
10908	1	82	165	18.4	2	3	1	0	0	1	0	3	300	1	1	1	0	2	0	0	2	1
11111	2	57	160	21	1	14	0	0	0	2	1	1	80	1	1	1	0	2	1	1	1	2
11194	1	57	170	20.1	1	3	0	0	0	2	0	2	180	1	1	1	0	1	0	0	1	1
11709	1	60	161	21.2	1	11	0	0	0	2	0	2	210	1	1	1	0	1	1	0	1	1
11927	2	77	165	22	1	3	0	0	0	1	0	3	510	1	3	0	0	1	0	0	2	4
12146	1	59	170	20.76	1	15	0	0	0	1	1	1	150	1	1	1	0	1	0	0	1	1
12213	2	52	155	27	1	13	0	0	0	2	0	2	240	1	1	1	0	1	0	0	1	1
12248	1	69	172	18.6	2	4	0	0	1	1	0	3	600	6	6	1	1	2	0	0	2	2
12307	1	36	170	22.5	1	8	0	0	0	1	1	1	180	1	1	1	0	1	0	0	1	4
12473	2	34	160	19.5	1	9	0	0	1	2	1	1	88	1	1	1	0	2	0	0	1	4
12696	1	54	170	20.4	1	6	0	0	1	1	1	1	60	0	0	1	0	1	0	0	1	4
12799	1	83	175	16.3	2	4	0	0	0	1	1	1	120	0	1	1	0	2	0	0	2	2
12829	1	66	175	21.5	1	1	0	0	1	1	0	2	120	0	0	1	0	1	1	0	1	2
12903	1	71	170	20.7	1	4	0	0	0	2	1	1	360	1	1	1	0	2	1	0	1	2
12956	2	67	160	21.5	1	5	0	0	0	2	1	1	240	1	1	1	1	2	0	0	1	1
13010	2	72	170	14.5	2	4	0	0	0	1	1	1	120	1	1	1	0	1	1	0	2	1
13547	1	53	170	27.7	1	5	0	0	0	1	0	3	240	5	2	0	0	2	0	0	2	3
13602	1	25	175	17.3	1	4	0	0	0	2	1	1	12	0	0	1	1	1	0	0	2	2
13450	2	79	160	23.4	2	5	0	0	0	1	1	3	240	5	2	0	0	1	0	0	2	2
14173	2	84	160	21.8	2	4	0	0	1	1	0	3	840	4	3	0	1	2	1	0	2	3
14224	2	62	164	26	1	5	0	0	0	2	1	1	110	0	0	1	0	2	0	0	2	2
14404	2	51	165	20.2	1	10	0	0	0	2	1	1	110	0	0	1	0	1	0	0	1	1
14475	2	63	150	22.2	1	5	0	1	1	2	1	1	180	1	1	1	0	2	1	0	2	1
14548	2	52	160	31.2	1	8	0	0	0	2	0	2	180	0	0	1	0	1	0	0	2	2
14706	1	36	175	26.1	1	5	0	0	0	2	1	1	240	0	0	1	0	1	0	0	1	4
14764	1	42	174	26.4	1	11	0	0	0	2	1	1	90	0	1	1	0	1	0	0	1	3
14841	1	83	170	20.7	2	4	0	0	0	1	0	3	300	0	0	1	0	1	0	0	2	2
14988	1	64	178	20.5	1	6	0	0	1	1	1	1	140	4	2	1	0	1	1	1	2	1
15136	2	38	158	22	1	8	0	0	0	2	1	1	110	0	2	1	0	1	0	0	2	4
15646	1	21	175	21.2	1	8	0	0	1	2	0	3	180	0	0	1	0	1	0	0	2	1
15879	1	59	170	24.2	1	9	0	0	0	1	1	1	120	0	0	1	0	1	0	0	1	1
270	2	72	160	23.4	2	6	0	0	1	1	1	1	110	0	0	1	0	1	0	0	2	4
507	2	60	160	27.3	1	4	0	0	1	1	1	1	40	0	0	1	0	2	0	0	2	2
576	2	61	160	23.4	1	6	0	0	0	1	1	1	50	1	1	1	0	2	0	0	2	2
718	2	62	165	22.8	1	10	0	0	0	1	1	1	50	1	1	0	0	1	0	0	1	4
1034	2	65	158	22	1	5	0	0	0	1	1	1	30	0	0	1	0	2	0	0	2	1
1332	1	59	185	17.5	1	3	0	0	1	2	1	1	140	1	1	1	0	2	0	0	2	3
1355	1	78	170	22.5	2	7	0	0	0	1	1	1	150	1	1	0	1	2	0	0	2	4
1467	2	78	155	20.8	2	3	0	0	0	1	0	3	180	4	8	0	0	1	0	0	2	4
1790	1	78	190	20.7	1	2	0	0	0	1	1	1	85	3	3	1	0	2	0	0	2	1
1968	2	63	158	24.2	2	5	0	0	0	1	0	3	360	0	0	1	0	1	0	0	2	2
2036	2	81	165	16.5	2	4	0	0	0	1	0	3	360	0	0	1	0	1	0	0	2	2
2032	2	81	160	21.5	2	5	0	0	0	1	1	1	40	1	1	1	0	2	0	0	2	2
2029	1	55	170	24.2	1	7	0	0	0	2	0	3	480	0	0	1	0	1	1	0	2	4
2048	1	55	170	25.9	1	8	0	0	0	2	1	1	45	2	2	1	0	2	0	0	1	2
2042	1	69	165	22	1	8	0	0	0	1	1	1	60	4	4	1	0	1	0	1	2	2
2035	2	60	160	19.5	1	11	0	0	0	1	0	3	240	1	1	1	0	1	0	0	2	3
2066	2	84	155	14.5	2	3	0	0	0	1	1	1	70	3	3	1	0	2	0	0	2	2
2106	2	45	158	26	1	6	0	0	0	2	1	1	80	0	0	1	0	1	0	0	2	4
2098	2	47	160	23	1	10	0	0	1	2	1	2	180	0	0	1	0	1	1	0	2	3
2290	2	61	156	25	1	7	0	0	0	1	0	3	480	2	2	1	0	2	0	0	2	3
2402	2	74	160	24.2	2	4	0	0	1	2	1	2	110	1	1	1	0	2	0	0	2	2
2500	1	74	170	22.5	2	4	0	0	1	1	1	1	60	1	1	1	0	2	1	0	2	4
2503	2	86	150	18.6	2	3	0	0	1	1	0	3	480	1	1	1	0	1	0	0	2	1
3187	2	78	156	25	2	4	0	0	1	1	0	3	240	1	1	1	0	1	1	0	2	2
